# Supplementary material for: Important citation identification by exploiting content and section-wise in-text citation count
Source: PLoS One. 2020 Mar 5;15(3):e0228885. doi: 10.1371/journal.pone.0228885 (PMC7058319; doi:10.1371/journal.pone.0228885)
Supplement: S1 File — This file contains annotated citation pairs and features of Dataset D1 for analysis. (CSV) [file pone.0228885.s001.csv]

Follow-up	freq	Introduction	Litrature	Methdology	Results	Cosinesimilari
0	1	0	0	0.151494471	0	73
0	1	0.078235538	0	0	0	67
0	1	0	0	0.151494471	0	73
0	2	0	0	0.302988943	0	70
0	1	0	0	0	0.122989944	89
0	1	0	0	0.151494471	0	75
0	1	0	0.060804334	0	0	79
1	1	0	0	0.151494471	0	69
1	1	0	0	0.151494471	0	73
0	1	0	0	0.151494471	0	81
1	2	0	0	0.302988943	0	72
0	1	0	0	0.151494471	0	65
0	1	0	0	0.151494471	0	68
0	1	0	0.060804334	0	0.122989944	60
0	2	0	0.121608669	0	0	71
0	1	0	0	0.151494471	0	65
0	1	0	0	0.151494471	0	64
0	1	0	0	0.151494471	0	71
0	1	0	0	0	0.122989944	65
0	1	0	0.060804334	0	0	70
1	1	0	0	0.151494471	0	66
0	1	0	0	0.151494471	0	61
0	1	0.078235538	0	0	0	58
0	1	0	0	0.151494471	0	50
0	1	0	0.060804334	0	0	62
0	1	0	0.060804334	0	0	55
0	1	0	0	0	0.122989944	58
0	1	0	0.060804334	0	0	63
0	1	0.078235538	0	0	0	62
0	1	0	0.060804334	0	0	76
0	1	0	0.060804334	0	0	73
0	1	0	0	0.151494471	0	72
1	2	0.078235538	0	0.151494471	0	72
0	1	0	0.060804334	0	0	79
0	1	0	0.060804334	0	0	70
0	2	0.078235538	0.060804334	0	0	70
0	2	0	0.060804334	0.151494471	0	86
0	1	0.078235538	0	0	0	82
0	2	0	0	0.302988943	0	81
0	1	0	0.060804334	0	0	75
0	1	0	0	0	0.122989944	67
1	4	0.312942153	0	0	0	77
0	2	0	0.060804334	0	0.122989944	72
0	1	0.078235538	0	0	0	73
0	1	0	0.060804334	0	0	77
0	1	0.078235538	0	0	0	81
0	1	0.078235538	0	0	0	72
0	1	0.078235538	0	0	0	78
0	1	0.078235538	0	0	0	80
0	1	0.078235538	0	0	0	74
0	1	0.078235538	0	0	0	78
1	5	0	0.121608669	0.454483414	0	78
0	1	0.078235538	0	0	0	75
0	1	0	0.060804334	0	0	76
0	1	0.078235538	0	0	0	79
0	3	0.078235538	0.060804334	0	0.122989944	82
0	1	0	0	0.151494471	0	54
0	1	0.078235538	0	0	0	64
0	1	0	0	0.151494471	0	65
0	1	0	0	0.151494471	0	55
0	1	0	0	0.151494471	0	76
1	2	0.078235538	0	0.151494471	0	74
0	1	0	0.060804334	0	0	65
0	1	0	0	0.151494471	0	73
0	1	0.078235538	0	0	0	74
0	3	0.078235538	0	0.302988943	0	73
1	3	0	0.060804334	0.151494471	0.122989944	77
0	1	0	0	0.151494471	0	74
1	6	0.156471076	0	0.302988943	0.245979888	72
0	1	0	0	0.151494471	0	66
0	2	0	0.060804334	0.151494471	0	67
0	1	0.078235538	0	0	0	73
0	1	0	0	0.151494471	0	61
0	3	0.078235538	0	0.302988943	0	72
0	1	0	0	0.151494471	0	75
0	1	0	0	0.151494471	0	70
0	1	0	0	0.151494471	0	63
0	1	0	0	0.151494471	0	59
0	1	0	0	0.151494471	0	72
0	1	0	0	0.151494471	0	68
0	1	0	0	0.151494471	0	72
1	3	0.078235538	0	0.302988943	0	69
0	1	0	0	0.151494471	0	63
0	2	0.078235538	0.060804334	0	0	68
0	2	0	0.121608669	0	0	69
0	2	0.078235538	0	0.151494471	0	87
0	1	0	0	0.151494471	0	69
0	1	0.078235538	0	0	0	70
0	1	0	0	0.151494471	0	72
0	1	0	0	0.151494471	0	81
1	6	0.078235538	0.060804334	0.151494471	0.368969832	71
0	1	0	0	0.151494471	0	70
0	1	0	0	0.151494471	0	70
0	1	0.078235538	0	0	0	72
0	1	0	0	0.151494471	0	73
0	1	0.078235538	0	0	0	74
0	1	0	0.060804334	0	0	71
0	1	0	0	0.151494471	0	60
0	1	0	0	0.151494471	0	60
0	1	0	0.060804334	0	0	72
0	1	0	0	0.151494471	0	76
0	1	0	0.060804334	0	0	75
1	1	0	0	0.151494471	0	62
0	1	0	0	0.151494471	0	58
0	1	0	0	0.151494471	0	66
0	1	0	0	0.151494471	0	66
0	1	0	0.060804334	0	0	69
0	1	0	0	0	0.122989944	72
0	1	0	0	0.151494471	0	62
0	1	0	0	0.151494471	0	69
0	1	0	0	0.151494471	0	70
0	1	0.078235538	0	0	0	65
1	4	0.078235538	0	0.454483414	0	56
0	3	0.078235538	0	0.151494471	0.122989944	77
0	1	0.078235538	0	0	0	61
0	1	0	0	0.151494471	0	65
1	10	0.234706615	0	0.908966829	0.122989944	78
0	2	0	0	0.151494471	0.122989944	65
0	3	0	0.182413003	0	0	74
0	3	0.078235538	0.121608669	0	0	61
0	1	0	0.060804334	0	0	61
0	1	0	0.060804334	0	0	65
0	1	0	0	0.151494471	0	79
1	6	0.078235538	0	0.757472357	0	80
0	1	0	0	0	0.122989944	74
0	1	0	0	0	0.122989944	74
0	1	0	0	0.151494471	0	47
0	1	0	0.060804334	0	0	74
0	1	0	0.060804334	0	0	56
1	7	0	0.060804334	0.757472357	0.122989944	69
0	1	0.078235538	0	0	0	77
1	4	0.078235538	0.060804334	0.151494471	0.122989944	71
0	1	0.078235538	0	0	0	71
0	1	0	0.060804334	0	0	75
0	1	0	0	0.151494471	0	70
1	3	0.078235538	0	0	0.245979888	75
0	1	0	0	0.151494471	0	79
0	2	0.078235538	0	0.151494471	0	79
0	1	0	0	0.151494471	0	74
0	5	0.156471076	0.121608669	0.151494471	0	77
1	6	0.078235538	0.182413003	0.151494471	0.122989944	62
0	1	0.078235538	0	0	0	61
0	1	0.078235538	0	0	0	64
0	1	0.078235538	0	0	0	72
0	1	0	0.060804334	0	0	53
0	2	0.078235538	0.060804334	0	0	78
0	1	0	0	0.151494471	0	69
0	1	0	0.060804334	0	0	63
1	3	0.078235538	0	0.151494471	0.122989944	67
0	1	0	0	0.151494471	0	85
0	1	0	0.060804334	0	0	73
1	2	0	0	0	0.245979888	59
1	3	0	0.060804334	0.302988943	0	53
1	6	0.078235538	0.060804334	0.605977886	0	56
0	1	0	0	0.151494471	0	63
1	15	0.234706615	0.243217337	1.211955771	0	67
1	7	0.156471076	0.060804334	0.151494471	0.368969832	60
1	3	0.078235538	0.060804334	0.151494471	0	66
0	3	0.156471076	0.060804334	0	0	79
0	1	0.078235538	0	0	0	86
1	4	0	0.060804334	0.454483414	0	67
0	1	0.078235538	0	0	0	68
1	6	0.078235538	0	0.757472357	0	63
1	7	0.234706615	0.060804334	0.454483414	0	64
1	2	0.078235538	0	0.151494471	0	67
1	1	0.078235538	0	0	0	63
0	1	0	0	0.151494471	0	49
0	1	0	0.060804334	0	0	64
0	1	0	0.060804334	0	0	74
0	4	0.078235538	0	0.151494471	0.122989944	68
0	1	0.078235538	0	0	0	67
0	1	0.078235538	0	0	0	72
0	1	0	0	0	0.122989944	75
0	2	0	0	0.302988943	0	69
0	3	0	0	0.454483414	0	0
0	1	0.078235538	0	0	0	79
0	1	0.078235538	0	0	0	87
0	1	0	0.060804334	0	0	69
0	1	0.078235538	0	0	0	69
1	3	0.078235538	0	0.302988943	0	66
1	2	0	0	0.302988943	0	73
0	1	0.078235538	0	0	0	71
0	1	0	0	0.151494471	0	66
1	4	0	0	0.605977886	0	64
1	3	0	0	0.454483414	0	70
1	1	0	0	0.151494471	0	77
1	1	0	0	0.151494471	0	63
0	1	0	0.060804334	0	0	72
0	1	0	0.060804334	0	0	75
0	1	0.078235538	0	0	0	69
0	1	0.078235538	0	0	0	61
0	1	0	0	0	0.122989944	68
0	2	0.078235538	0	0	0.122989944	76
1	10	0.078235538	0	1.0604613	0.122989944	78
1	3	0	0	0.454483414	0	75
0	2	0.078235538	0	0.151494471	0	68
0	1	0.078235538	0	0	0	72
0	1	0	0	0.151494471	0	79
0	1	0.078235538	0	0	0	57
0	2	0.078235538	0	0.151494471	0	74
1	3	0	0	0.454483414	0	80
1	21	0.391177691	0	1.666439186	0.491959776	75
1	4	0.078235538	0.060804334	0.302988943	0	80
0	1	0	0	0.151494471	0	73
0	1	0	0.060804334	0	0	82
0	2	0.078235538	0.060804334	0	0	77
0	1	0	0	0.151494471	0	68
0	1	0	0	0.151494471	0	74
1	8	0.156471076	0.304021671	0.151494471	0	62
0	1	0	0	0	0.122989944	77
1	6	0	0.182413003	0.454483414	0	69
0	2	0.078235538	0	0	0.122989944	74
0	1	0.078235538	0	0	0	74
0	1	0.078235538	0	0	0	69
1	1	0.078235538	0	0	0	66
1	2	0.078235538	0	0.151494471	0	78
1	3	0	0	0.454483414	0	73
0	1	0	0	0.151494471	0	74
1	7	0.156471076	0	0.757472357	0	57
0	1	0.078235538	0	0	0	73
1	2	0	0	0.302988943	0	73
0	1	0	0	0.151494471	0	72
0	1	0.078235538	0	0	0	70
0	1	0.078235538	0	0	0	63
0	1	0.078235538	0	0	0	77
0	1	0.078235538	0	0	0	85
0	2	0.078235538	0	0.151494471	0	60
0	1	0.078235538	0	0	0	55
0	1	0	0	0.151494471	0	55
0	1	0	0.060804334	0	0	69
0	1	0	0.060804334	0	0	73
0	1	0.078235538	0	0	0	56
0	1	0	0	0.151494471	0	70
0	1	0	0	0.151494471	0	75
0	1	0	0	0	0.122989944	75
0	2	0	0.060804334	0.151494471	0	79
1	3	0	0.060804334	0.302988943	0	73
0	1	0.078235538	0	0	0	76
0	1	0.078235538	0	0	0	71
0	1	0	0	0.151494471	0	69
0	1	0.078235538	0	0	0	61
0	1	0	0	0	0.122989944	69
0	1	0.078235538	0	0	0	62
0	1	0	0	0.151494471	0	78
0	1	0	0	0.151494471	0	63
0	1	0	0	0.151494471	0	65
0	2	0	0	0.151494471	0.122989944	59
1	3	0	0.121608669	0.151494471	0	84
1	9	0.078235538	0.182413003	0.605977886	0.122989944	65
0	1	0	0.060804334	0	0	75
0	1	0.078235538	0	0	0	69
1	2	0	0.060804334	0	0.122989944	79
0	1	0.078235538	0	0	0	66
0	1	0.078235538	0	0	0	82
0	1	0	0	0.151494471	0	83
0	1	0.078235538	0	0	0	83
0	1	0	0	0.151494471	0	78
0	1	0	0.060804334	0	0	82
0	4	0.156471076	0	0.151494471	0.122989944	72
0	3	0.078235538	0	0.302988943	0	82
0	2	0	0.121608669	0	0	56
1	1	0	0	0.151494471	0	61
0	1	0	0	0	0.122989944	68
0	1	0	0	0.151494471	0	70
0	1	0.078235538	0	0	0	72
0	2	0.078235538	0	0.151494471	0	73
1	1	0	0	0.151494471	0	72
0	1	0.078235538	0	0	0	64
0	1	0	0	0.151494471	0	77
0	2	0.078235538	0	0.151494471	0	68
1	6	0.078235538	0	0.302988943	0.368969832	72
0	1	0	0.060804334	0	0	60
1	3	0	0	0.454483414	0	59
0	2	0	0	0.302988943	0	69
0	1	0	0.060804334	0	0	74
0	1	0	0.060804334	0	0	63
0	2	0	0.060804334	0	0.122989944	75
1	1	0	0	0.151494471	0	68
0	1	0.078235538	0	0	0	75
0	1	0	0.060804334	0	0	66
1	5	0	0	0.757472357	0	77
0	2	0	0.121608669	0	0	68
0	1	0	0.060804334	0	0	79
0	1	0	0	0.151494471	0	65
0	1	0	0	0.151494471	0	60
0	1	0.078235538	0	0	0	72
0	2	0	0	0.302988943	0	78
0	1	0	0	0.151494471	0	73
0	1	0	0	0.151494471	0	74
0	1	0	0	0.151494471	0	64
0	1	0	0	0	0.122989944	77
0	1	0	0.060804334	0	0	66
0	1	0	0	0.151494471	0	69
0	1	0	0	0.151494471	0	71
0	1	0	0	0.151494471	0	69
0	1	0	0.060804334	0	0	66
0	1	0	0	0.151494471	0	79
1	3	0	0	0.302988943	0.122989944	71
0	1	0	0	0.151494471	0	72
0	1	0	0	0.151494471	0	71
0	1	0	0	0.151494471	0	62
0	1	0	0	0.151494471	0	69
0	1	0	0	0.151494471	0	72
0	1	0	0	0.151494471	0	70
0	1	0	0	0.151494471	0	74
0	1	0	0	0.151494471	0	73
0	2	0	0	0.302988943	0	73
0	1	0	0	0.151494471	0	66
1	9	0.234706615	0	0.302988943	0.491959776	71
0	1	0	0	0.151494471	0	67
0	2	0	0.060804334	0.151494471	0	78
0	2	0.078235538	0	0.151494471	0	63
0	1	0	0	0.151494471	0	70
0	1	0	0.060804334	0	0	65
0	1	0	0	0.151494471	0	68
0	1	0	0	0.151494471	0	79
0	1	0	0	0.151494471	0	75
0	1	0	0	0.151494471	0	76
0	1	0	0	0	0.122989944	73
0	2	0	0	0.302988943	0	80
0	1	0	0	0.151494471	0	76
0	1	0	0	0.151494471	0	69
0	2	0	0.060804334	0.151494471	0	70
0	1	0	0	0	0.122989944	70
0	1	0	0	0	0.122989944	78
0	1	0	0.060804334	0	0	69
0	1	0	0	0.151494471	0	74
0	1	0	0	0.151494471	0	68
0	2	0.078235538	0.060804334	0	0	63
0	1	0	0.060804334	0	0	81
0	1	0	0	0.151494471	0	79
0	1	0	0	0.151494471	0	65
0	1	0	0	0.151494471	0	65
0	1	0	0	0.151494471	0	68
1	1	0	0	0.151494471	0	77
0	1	0	0	0.151494471	0	74
0	1	0	0.060804334	0	0	73
0	2	0	0.060804334	0	0.122989944	67
0	1	0	0	0.151494471	0	65
0	1	0	0	0.151494471	0	63
0	1	0	0	0.151494471	0	61
0	1	0	0	0.151494471	0	68
0	1	0	0	0.151494471	0	78
0	1	0	0	0.151494471	0	74
0	1	0	0	0.151494471	0	69
0	1	0	0	0.151494471	0	87
0	1	0	0	0.151494471	0	71
0	1	0	0	0.151494471	0	77
0	1	0	0	0.151494471	0	66
0	1	0	0	0.151494471	0	75
0	1	0	0	0.151494471	0	58
0	1	0	0	0	0.122989944	70
0	1	0	0	0.151494471	0	59
0	3	0.234706615	0	0	0	75
0	2	0.156471076	0	0	0	73
0	1	0	0.060804334	0	0	68
0	1	0	0.060804334	0	0	69
0	1	0	0	0	0.122989944	74
0	1	0	0	0.151494471	0	64
0	1	0	0	0.151494471	0	78
0	1	0	0	0.151494471	0	81
0	1	0	0	0.151494471	0	71
0	1	0.078235538	0	0	0	78
0	1	0	0	0.151494471	0	73
0	4	0	0.121608669	0.302988943	0	61
1	5	0.078235538	0	0.605977886	0	73
0	1	0	0	0.151494471	0	74
0	1	0	0	0.151494471	0	63
0	1	0	0	0.151494471	0	61
0	1	0	0	0.151494471	0	83
0	1	0	0	0.151494471	0	75
0	1	0	0	0.151494471	0	74
0	1	0.078235538	0	0	0	70
0	1	0	0	0.151494471	0	61
1	3	0	0	0.302988943	0.122989944	75
1	4	0.078235538	0.060804334	0.151494471	0.122989944	67
1	12	0.156471076	0.121608669	0.605977886	0.491959776	71
0	1	0.078235538	0	0	0	72
0	1	0	0	0.151494471	0	70
0	1	0	0	0.151494471	0	75
0	1	0	0	0.151494471	0	74
0	1	0	0	0.151494471	0	72
0	1	0	0	0.151494471	0	70
0	1	0	0	0.151494471	0	65
0	1	0	0	0.151494471	0	78
0	1	0	0	0.151494471	0	70
0	1	0	0	0.151494471	0	74
0	2	0	0	0.302988943	0	68
0	3	0.078235538	0.060804334	0.151494471	0	79
0	1	0	0	0.151494471	0	68
0	1	0	0.060804334	0	0	58
0	1	0	0	0.151494471	0	60
0	1	0	0	0.151494471	0	68
0	1	0	0	0.151494471	0	74
0	1	0	0	0.151494471	0	83
0	1	0	0	0.151494471	0	73
0	1	0	0	0.151494471	0	67
0	1	0	0	0.151494471	0	77
1	6	0	0.121608669	0.605977886	0	76
0	1	0	0	0.151494471	0	76
0	1	0	0	0.151494471	0	78
0	1	0	0	0.151494471	0	74
0	1	0	0	0.151494471	0	79
0	1	0.078235538	0	0	0	58
0	1	0	0	0.151494471	0	76
0	3	0	0.060804334	0.302988943	0	82
0	1	0	0	0.151494471	0	66
0	1	0	0.060804334	0	0	56
0	1	0	0	0.151494471	0	75
0	1	0	0	0.151494471	0	76
0	1	0	0	0.151494471	0	74
0	1	0	0.060804334	0	0	74
0	1	0	0	0.151494471	0	81
0	1	0	0	0.151494471	0	70
0	1	0	0	0.151494471	0	62
0	2	0.078235538	0	0.151494471	0	81
0	1	0	0	0.151494471	0	66
0	1	0	0	0	0.122989944	72
0	1	0	0	0.151494471	0	60
0	1	0	0	0.151494471	0	66
0	1	0	0	0	0.122989944	71
0	1	0	0	0.151494471	0	64
0	1	0	0	0.151494471	0	76
0	1	0	0	0.151494471	0	79
0	1	0	0	0.151494471	0	74
0	1	0	0.060804334	0	0	62
0	1	0	0	0.151494471	0	75
0	2	0	0	0	0.245979888	81
0	1	0.078235538	0	0	0	81
0	1	0	0	0	0.122989944	64
0	1	0	0.060804334	0	0	65
0	2	0.078235538	0	0.151494471	0	70
0	1	0	0	0.151494471	0	60
0	2	0	0.060804334	0	0.122989944	59
0	1	0	0	0.151494471	0	76
1	3	0	0	0.454483414	0	72
0	1	0	0	0.151494471	0	73
0	1	0	0	0.151494471	0	73
0	1	0	0	0.151494471	0	89
0	1	0	0	0.151494471	0	80
0	2	0	0.060804334	0.151494471	0	76
0	1	0	0	0.151494471	0	56
0	1	0	0	0.151494471	0	66
0	1	0	0	0.151494471	0	61
0	1	0	0	0.151494471	0	75
0	1	0	0	0.151494471	0	79
0	2	0	0.060804334	0.151494471	0	71
0	1	0	0	0.151494471	0	76
0	1	0	0	0.151494471	0	71
0	1	0	0	0.151494471	0	65
0	1	0	0	0	0.122989944	70
0	1	0	0	0.151494471	0	67
0	1	0	0	0.151494471	0	68
0	1	0	0	0.151494471	0	74
0	1	0	0	0.151494471	0	76
0	1	0	0	0.151494471	0	79
0	1	0	0	0.151494471	0	67
