# Supplementary material for: Important citation identification by exploiting content and section-wise in-text citation count
Source: PLoS One. 2020 Mar 5;15(3):e0228885. doi: 10.1371/journal.pone.0228885 (PMC7058319; doi:10.1371/journal.pone.0228885)
Supplement: S2 File — This file contains annotated citation pairs and the features of D2 that were utilized for important citation identification. (CSV) [file pone.0228885.s002.csv]

Fine Grained Value	total frequency	Intro	Litrature Review	Mathodology	Results and Disscussions	similari
i	6	0.078235538	0	0.757472357	0	76
i	7	0.156471076	0	0.757472357	0	77
n	1	0	0.060804334	0	0	68
n	6	0.078235538	0	0.605977886	0.122989944	83
n	1	0.078235538	0	0	0	66
n	1	0.078235538	0	0	0	76
i	3	0.078235538	0.121608669	0	0	78
n	3	0.078235538	0	0.151494471	0.122989944	77
n	2	0	0	0.302988943	0	68
n	1	0.078235538	0	0	0	74
i	2	0.078235538	0.060804334	0	0	73
n	1	0	0	0	0.122989944	76
n	1	0	0	0	0.122989944	70
n	1	0.078235538	0	0	0	80
i	1	0.078235538	0	0	0	65
i	1	0.078235538	0	0	0	61
i	1	0.078235538	0	0	0	78
n	2	0.078235538	0	0	0.122989944	60
n	1	0	0.060804334	0	0	62
n	1	0.078235538	0	0	0	60
n	2	0	0.060804334	0	0.122989944	65
n	1	0.078235538	0	0	0	73
n	1	0.078235538	0	0	0	56
n	1	0.078235538	0	0	0	76
i	1	0	0.060804334	0	0	60
i	1	0.078235538	0	0	0	75
n	1	0	0	0.151494471	0	57
n	1	0.078235538	0	0	0	60
n	1	0.078235538	0	0	0	79
n	1	0	0	0.151494471	0	59
n	1	0.078235538	0	0	0	58
n	2	0.078235538	0	0	0.122989944	67
n	1	0.078235538	0	0	0	79
n	1	0.078235538	0	0	0	61
n	2	0.078235538	0	0.151494471	0	72
n	2	0	0	0.302988943	0	72
n	1	0	0	0.151494471	0	66
n	1	0	0	0.151494471	0	67
n	1	0	0	0	0.122989944	59
n	1	0.078235538	0	0	0	59
i	1	0.078235538	0	0	0	57
n	1	0	0.060804334	0	0	76
i	1	0	0.060804334	0	0	80
i	3	0	0.121608669	0	0.122989944	82
n	1	0	0.060804334	0	0	72
i	0	0	0	0	0	67
i	1	0	0.060804334	0	0	78
i	1	0	0.060804334	0	0	53
i	1	0	0	0	0.122989944	79
i	1	0	0.060804334	0	0	81
n	1	0	0.060804334	0	0	75
i	1	0	0	0.151494471	0	78
n	1	0	0.060804334	0	0	88
n	1	0	0.060804334	0	0	72
i	1	0.078235538	0	0	0	80
i	1	0	0.060804334	0	0	87
i	4	0	0.243217337	0	0	76
n	3	0	0.182413003	0	0	81
n	1	0	0	0.151494471	0	84
i	2	0	0.060804334	0.151494471	0	78
i	2	0	0.060804334	0.151494471	0	74
i	6	0.078235538	0.182413003	0.302988943	0	76
i	1	0	0.060804334	0	0	69
n	1	0	0.060804334	0	0	80
n	2	0	0.121608669	0	0	77
i	1	0.078235538	0	0	0	61
i	4	0.156471076	0	0.302988943	0	47
n	1	0.078235538	0	0	0	75
n	2	0	0.121608669	0	0	66
i	1	0	0	0.151494471	0	56
i	1	0.078235538	0	0	0	53
n	2	0	0	0.302988943	0	67
i	0	0	0	0	0	68
i	1	0.078235538	0	0	0	61
i	0	0	0	0	0	72
i	1	0	0.060804334	0	0	62
i	1	0.078235538	0	0	0	62
n	0	0	0	0	0	63
n	1	0	0	0	0.122989944	76
n	1	0	0.060804334	0	0	66
n	1	0.078235538	0	0	0	71
i	1	0.078235538	0	0	0	72
i	1	0.078235538	0	0	0	54
n	1	0	0	0.151494471	0	47
i	1	0	0.060804334	0	0	72
n	1	0.078235538	0	0	0	70
n	1	0.078235538	0	0	0	64
i	1	0.078235538	0	0	0	57
n	1	0	0	0.151494471	0	78
n	1	0	0.060804334	0	0	49
n	2	0.156471076	0	0	0	58
n	1	0	0.060804334	0	0	70
n	1	0	0	0.151494471	0	63
i	1	0	0	0.151494471	0	59
i	1	0.078235538	0	0	0	52
n	1	0.078235538	0	0	0	77
n	1	0	0	0	0.122989944	67
i	1	0.078235538	0	0	0	59
i	1	0	0.060804334	0	0	60
i	2	0	0	0	0.245979888	62
n	1	0	0.060804334	0	0	57
n	1	0	0	0.151494471	0	74
n	1	0	0.060804334	0	0	58
i	1	0	0	0	0.122989944	57
n	1	0	0	0.151494471	0	52
i	2	0	0	0.302988943	0	59
n	1	0	0	0.151494471	0	56
n	1	0	0	0.151494471	0	76
n	1	0	0	0	0.122989944	71
n	1	0	0	0.151494471	0	64
n	1	0	0	0.151494471	0	43
n	1	0	0	0.151494471	0	63
n	1	0	0.060804334	0	0	57
n	1	0.078235538	0	0	0	52
i	1	0	0	0	0.122989944	46
i	2	0	0	0.302988943	0	73
n	1	0.078235538	0	0	0	67
n	1	0	0.060804334	0	0	57
n	1	0	0	0	0.122989944	68
n	1	0	0	0	0.122989944	68
n	1	0.078235538	0	0	0	53
n	1	0	0	0	0.122989944	47
n	1	0	0	0.151494471	0	65
n	1	0.078235538	0	0	0	59
n	1	0	0	0.151494471	0	60
n	1	0	0	0	0.122989944	64
i	3	0	0.060804334	0	0.245979888	64
i	2	0	0	0	0.245979888	62
n	1	0	0	0	0.122989944	58
n	1	0	0	0.151494471	0	73
n	1	0	0.060804334	0	0	55
n	1	0	0	0.151494471	0	72
n	1	0	0	0.151494471	0	54
n	1	0	0	0.151494471	0	76
n	1	0	0	0	0.122989944	50
i	1	0	0	0	0.122989944	53
i	1	0	0	0	0.122989944	70
n	1	0	0	0.151494471	0	69
i	1	0	0	0	0.122989944	57
n	1	0	0	0	0.122989944	61
n	2	0.078235538	0.060804334	0	0	52
n	2	0.156471076	0	0	0	51
i	7	0.156471076	0	0.757472357	0	76
n	2	0	0	0.151494471	0.122989944	56
n	1	0	0	0	0.122989944	79
n	1	0	0.060804334	0	0	59
i	2	0.078235538	0	0.151494471	0	38
i	2	0.078235538	0	0	0.122989944	49
n	1	0.078235538	0	0	0	51
n	1	0	0.060804334	0	0	55
n	2	0	0.060804334	0	0.122989944	52
n	1	0.078235538	0	0	0	51
i	1	0	0.060804334	0	0	56
n	1	0	0.060804334	0	0	55
n	1	0	0.060804334	0	0	42
n	1	0	0.060804334	0	0	43
n	1	0	0.060804334	0	0	46
i	1	0	0	0.151494471	0	72
n	3	0.078235538	0	0.302988943	0	61
n	1	0	0.060804334	0	0	57
n	1	0.078235538	0	0	0	49
n	2	0.078235538	0.060804334	0	0	72
i	2	0.078235538	0.060804334	0	0	62
i	3	0	0	0.454483414	0	62
n	2	0.078235538	0.060804334	0	0	55
i	2	0	0	0.302988943	0	65
i	2	0	0.060804334	0.151494471	0	41
n	6	0.078235538	0	0.757472357	0	45
i	8	0.156471076	0.121608669	0.302988943	0.245979888	46
i	3	0.156471076	0.060804334	0	0	46
i	1	0.078235538	0	0	0	48
n	2	0	0.121608669	0	0	47
n	4	0.234706615	0	0.151494471	0	46
n	3	0.156471076	0.060804334	0	0	71
n	1	0	0.060804334	0	0	52
n	2	0.156471076	0	0	0	50
n	1	0.078235538	0	0	0	84
n	1	0.078235538	0	0	0	36
n	1	0.078235538	0	0	0	55
n	1	0.078235538	0	0	0	56
n	1	0.078235538	0	0	0	73
n	1	0.078235538	0	0	0	51
n	1	0.078235538	0	0	0	70
n	1	0.078235538	0	0	0	62
n	1	0.078235538	0	0	0	53
n	1	0.078235538	0	0	0	65
n	1	0.078235538	0	0	0	38
n	3	0.234706615	0	0	0	37
n	1	0.078235538	0	0	0	54
n	1	0.078235538	0	0	0	53
n	1	0.078235538	0	0	0	62
n	1	0.078235538	0	0	0	40
n	1	0.078235538	0	0	0	42
n	1	0.078235538	0	0	0	40
n	1	0.078235538	0	0	0	75
n	1	0.078235538	0	0	0	45
i	5	0.234706615	0.121608669	0	0	53
i	1	0	0.060804334	0	0	60
i	2	0	0.060804334	0.151494471	0	57
n	1	0	0	0	0.122989944	56
i	3	0	0.182413003	0	0	58
i	1	0	0	0.151494471	0	45
n	1	0.078235538	0	0	0	60
n	1	0	0.060804334	0	0	59
i	2	0.156471076	0	0	0	54
n	1	0	0	0	0.122989944	56
i	2	0	0.121608669	0	0	59
i	1	0	0.060804334	0	0	58
n	1	0	0	0.151494471	0	50
n	1	0	0.060804334	0	0	46
n	1	0	0	0	0.122989944	50
i	1	0.078235538	0	0	0	50
n	1	0	0.060804334	0	0	67
n	1	0	0.060804334	0	0	56
n	3	0	0.121608669	0	0.122989944	56
i	2	0	0.060804334	0	0.122989944	64
n	2	0	0.060804334	0	0.122989944	50
n	2	0	0.060804334	0	0.122989944	60
i	2	0.078235538	0	0	0.122989944	70
n	2	0	0	0	0.245979888	59
n	1	0	0.060804334	0	0	59
n	1	0	0	0.151494471	0	69
n	2	0.156471076	0	0	0	63
n	1	0	0	0.151494471	0	59
n	1	0	0	0	0.122989944	69
n	1	0	0	0.151494471	0	60
n	1	0.078235538	0	0	0	66
i	3	0	0	0.151494471	0.245979888	79
n	2	0.156471076	0	0	0	63
i	1	0.078235538	0	0	0	61
n	1	0	0	0.151494471	0	63
n	5	0	0	0.302988943	0.368969832	47
n	1	0.078235538	0	0	0	55
i	3	0.234706615	0	0	0	63
n	1	0	0.060804334	0	0	62
n	1	0.078235538	0	0	0	82
n	1	0	0.060804334	0	0	64
i	1	0.078235538	0	0	0	75
i	1	0	0.060804334	0	0	72
n	1	0	0.060804334	0	0	76
n	1	0.078235538	0	0	0	74
i	2	0.078235538	0.060804334	0	0	70
n	1	0	0	0.151494471	0	69
n	2	0.156471076	0	0	0	63
n	1	0	0.060804334	0	0	68
n	2	0.078235538	0.060804334	0	0	61
n	1	0	0.060804334	0	0	71
n	1	0	0.060804334	0	0	73
n	1	0	0	0	0.122989944	79
n	1	0	0	0	0.122989944	70
n	1	0.078235538	0	0	0	77
n	1	0.078235538	0	0	0	54
i	4	0.078235538	0	0.454483414	0	77
i	4	0.078235538	0	0.454483414	0	75
i	2	0.078235538	0.060804334	0	0	72
n	1	0.078235538	0	0	0	77
n	1	0	0	0.151494471	0	74
n	1	0	0	0.151494471	0	78
n	1	0.078235538	0	0	0	55
n	1	0	0.060804334	0	0	76
n	6	0.156471076	0.121608669	0.302988943	0	57
n	2	0	0.060804334	0	0.122989944	62
i	3	0	0.121608669	0	0.122989944	60
i	10	0.156471076	0.182413003	0.302988943	0.368969832	61
n	3	0.156471076	0	0.151494471	0	63
i	3	0	0.121608669	0.151494471	0	55
n	5	0	0.121608669	0.151494471	0.245979888	59
n	5	0.234706615	0	0.151494471	0.122989944	76
n	3	0.078235538	0.121608669	0	0	70
i	6	0.078235538	0.182413003	0.151494471	0.122989944	66
i	14	0.156471076	0.243217337	0.454483414	0.61494972	53
n	2	0	0	0.302988943	0	61
n	1	0.078235538	0	0	0	62
n	1	0	0	0.151494471	0	67
n	1	0.078235538	0	0	0	65
n	1	0.078235538	0	0	0	79
n	1	0.078235538	0	0	0	64
n	2	0.156471076	0	0	0	70
n	1	0.078235538	0	0	0	64
n	1	0	0	0.151494471	0	85
n	2	0.156471076	0	0	0	70
n	1	0.078235538	0	0	0	68
